# Supplementary material for: Could SARS-CoV-2 Have Bacteriophage Behavior or Induce the Activity of Other Bacteriophages?
Source: Vaccines (Basel). 2022 Apr 29;10(5):708. doi: 10.3390/vaccines10050708 (PMC9143435; doi:10.3390/vaccines10050708)
Supplement: Supplementary file 1 [file vaccines-10-00708-s001.zip]

Archive with 1 entries (1 files):
- vaccines-1697764-supplementary.pdf
